# Supplementary material for: DNA Barcodes and Morphology Reveal Two New Species of the Genus Prochas Walkley, 1959 (Ichneumonidae, Campopleginae), from China
Source: Insects. 2024 Dec 4;15(12):968. doi: 10.3390/insects15120968 (PMC11676181; doi:10.3390/insects15120968)
Supplement: Supplementary file 1 [file insects-15-00968-s001.zip]

Archive with 4 entries (3 files):
- insects-3296908 Supplementary/
- insects-3296908 Supplementary/Dataset S1_ABGD_K2P_demilitation.txt
- insects-3296908 Supplementary/Figure S1 ABGD_K2P_delimitation.png
- insects-3296908 Supplementary/Table S1.pdf
