# Supplementary material for: DNA Barcodes and Morphology Reveal Two New Species of the Genus Prochas Walkley, 1959 (Ichneumonidae, Campopleginae), from China
Source: Insects. 2024 Dec 4;15(12):968. doi: 10.3390/insects15120968 (PMC11676181; doi:10.3390/insects15120968)
Supplement: Supplementary file 1 [file insects-15-00968-s001.zip › insects-3296908 Supplementary/Dataset S1_ABGD_K2P_demilitation.txt]

((Prochas sp.1_ASHYM869-09 _group 2   :0.001015,(Prochas sp.1_ACGBA9362-18 _group 2   :-0.000206,Prochas sp.1_ACGBA9319-18 _group 2   :0.000206)            :0.001442)             :0.000135,((Prochas sp.1_HCWC713-07 _group 2   :-0.000298,(Prochas sp.1_AICH754-06 _group 2   :0.000000,Prochas sp.1_AICC924-06 _group 2   :0.000000)            :0.000298)            :0.000188,Prochas sp.1_AICH753-06 _group 2   :-0.000188)              :0.000819,((((((Prochas sp.1_HCWC726-07 _group 2   :-0.003836,(Prochas sp.1_AICH326-06 _group 2   :0.000844,Prochas sp.1_ACGBA8948-18 _group 2   :0.008880)            :0.005780)            :0.004886,(((((GBMNE65798-22|Prochas rugipunctata sp.nov. _group 5   :-0.000648,(((GBMNE65796-22|Prochas rugipunctata sp.nov. _group 5   :-0.000194,GBMNE65792-22|Prochas rugipunctata sp.nov. _group 5   :0.001791)            :0.000393,GBMNE65794-22|Prochas rugipunctata sp.nov. _group 5   :-0.000199)            :0.000104,GBMNE65795-22|Prochas rugipunctata sp.nov. _group 5   :-0.000104)            :0.000648)            :0.000611,GBMNE65797-22|Prochas rugipunctata sp.nov. _group 5   :-0.000611)            :0.034799,(GBMNE65791-22|Prochas striata sp.nov. _group 4   :-0.000993,(GBMNE65790-22|Prochas striata sp.nov. _group 4   :-0.001213,GBMNE65789-22|Prochas striata sp.nov. _group 4   :0.001213)            :0.000993)            :0.017289)            :0.063444,Cryptophion inaequalipes_ACGAZ1730-12 _group 1   :0.079088)            :0.019521,(Prochas sp.2_CRALB45782-21 _group 3   :-0.002680,(Prochas sp.2_CRALB27067-21 _group 3   :-0.004471,Prochas sp.2_ASCRI195-12 _group 3   :0.004471)            :0.003448)            :0.095908)            :0.084302)            :0.006487,Prochas sp.1_ACGBA9363-18 _group 2   :0.004824)            :0.004220,Prochas sp.1_ACGBA9361-18 _group 2   :0.000120)            :0.000526,Prochas sp.1_ACGBA3377-13 _group 2   :-0.000563)            :0.001672,Prochas sp.1_ACGBA9003-18 _group 2   :0.000551)            :0.000201);
